# Supplementary material for: Early heart rate variability changes during acute fetal inflammatory response syndrome: An experimental study in a fetal sheep model
Source: PLoS One. 2023 Nov 30;18(11):e0293926. doi: 10.1371/journal.pone.0293926 (PMC10688759; doi:10.1371/journal.pone.0293926)
Supplement: S1 Table — MAP = mean arterial pressure, IL6 = interleukin 6. (ODT) [file pone.0293926.s001.odt]

S1 Table. Hemodynamic, blood gas and biochemical measures in LPS and control groups

sheep number
MAP
(mmhg)
pH
PCO2
mmHg
PO2
mmHg
BE
HCO3
mmHg
Lactates
mmol/L
Il6
pg/ml
15323
45
7,4
43
17
2
26
2,41
7,8
15323
48
7,37
38,2
22
-3
21,8
2,2
50,28
15323
44
7,38
44
21
2
26,3
2,89
611,478
15323
42
7,37
47,9
19
2
27,3
2,86
1749,87
15323
37
7,37
49,2
20
3
28,2
2,94
1801,52
15323
37
7,39
45,5
20
3
27,1
2,64
1352,4
15323
36
7,39
43,7
16
1
26
2,24
1312,35
32093
43
7,38
47,3
16
3
27,8
2,13
7,8
32093
48
7,36
48,3
18
2
27,1
2,02
78,749
32093
42
7,28
53,1
16
-1
24,9
2,43
1446,28
32093
43
7,26
57,6
12
-1
25,7
3,89
4674,58
32093
41
7,27
55,3
14
-1
25,2
4,4
4722,9
32093
40
7,27
52,5
13
-2
24
4,88
3915,25
32093
40
7,3
51,2
15
-1
24,8
5,45
3764,91
32182
42
7,41
42,9
22
3
27,1
2,26
7,8
32182
45
7,39
43,6
20
2
26,2
2,57
79,791
32182
46
7,34
49,3
18
1
26,1
3,79
1224,82
32182
45
7,33
46,6
19
-1
24,1
4,52
3166,23
32182
46
7,36
46,1
17
1
25,8
4,49
3327,29
32182
41
7,36
47,7
18
2
26,2
4,75
3651,3
32182
47
7,35
49,7
18
2
27
4,86
3181,63
40109
48
7,39
46,7
15
3
27,6
3,22
9,24
40109
50
7,36
50,3
13
3
28,1
3,38
54,11
40109
46
7,3
52,3
15
-1
25,3
5,27
1472,17
40109
43
7,27
56,6
13
0
25,9
7,11
3740,58
40109
46
7,28
50,6
13
-3
23,3
7,31
3333,65
40109
41
7,27
55,6
12
-1
25
9,46
4198,03
40109
41
7,25
57,2
15
-2
24,6
10,52
3498,91
93961
44
7,41
51
15
7
31,7
1,99
7,8
93961
47
7,39
50,7
20
6
30,4
2,35
12,045
93961
50
7,39
53,7
20
5
29,8
2,78
899,374
93961
47
7,34
58,3
16
6
30,9
3,57
2450,06
93961
52
7,33
54
15
3
28
3,82
2327,5
93961
44
7,34
56,6
14
5
30,3
5,44
2102,52
93961
41
7,34
56,8
15
5
30,3
5,86
1989,69
93973
50
7,39
54,4
17
8
32,6
1,94
7,8
93973
51
7,39
55
16
8
32,5
2,78
15,618
93973
49
7,4
51,7
19
7
31,3
3,31
611,478
93973
51
7,38
54,4
16
7
31,5
4,37
2100,07
93973
46
7,36
59
14
8
32,9
4,68
1972,93
93973
42
7,36
58,5
16
7
32,2
5,14
2007,71
93973
40
7,37
57,2
16
7
32,3
4,89
1912,37
83782
57
7,38
48
22
4
28,1
2,77
7,8
83782
58
7,39
47,7
21
4
28,4
2,34
94,936
83782
50
7,38
48,1
20
3
27,7
3,01
198,433
83782
47
7,32
52,5
16
1
26,7
4,66
3127,95
83782
45
7,33
49,2
18
0
25,3
6,13
3663,22
83782
49
7,32
51,4
17
1
26,1
7,22
4219,00
83782
41
7,33
50,1
17
0
25,2
8,24
3911,65
83813
46
7,39
48,5
21
5
29
2
7,8
83813
47
7,38
51,6
23
5
29,8
2,41
27,962
83813
43
7,33
51,7
23
1
26,9
4,06
1410,89
83813
42
7,31
54,4
20
1
27
5,78
6317,99
83813
47
7,3
54,1
18
0
26,1
6,98
6102,7
83813
49
7,3
52,3
17
-1
25,2
8,09
6144,76
83813
46
7,31
52,5
19
0
26,1
8,98
5863,53
83685
60
7,37
54
19
6
30,8
2,66
7,8
83685
60
7,38
52,7
19
6
30,6
2,53
7,8
83685
58
7,39
52,6
20
7
31,1
2,35
7,8
83685
57
7,4
52,3
19
7
31,5
2,32
7,8
83685
51
7,38
52,9
14
6
30,6
2,12
7,8
83685
65
7,38
52,1
20
6
30,4
2,27
7,8
83685
67
7,37
55,5
15
7
31,8
2,4
7,8
83720
39
7,42
43,2
24
3
27,3
2,55
7,8
83720
42
7,43
38,2
20
3
27,2
2,66
7,8
83720
41
7,41
45,7
22
4
28,2
2,68
7,8
83720
43
7,4
38,2
22
-1
23,3
2,12
7,8
83720
43
7,41
45,1
21
4
28,1
2,41
7,8
83720
40
7,4
46,3
18
4
28,4
2,37
7,8
83720
40
7,4
47,9
21
4
28,8
2,37
7,8
83733
65
7,45
46,3
23
8
31,8
2,51
7,8
83733
64
7,45
44,1
27
7
30,1
2,43
7,8
83733
59
7,43
44,1
27
5
28,9
2,39
7,8
83733
64
7,44
45,1
26
6
30
2
7,8
83733
66
7,43
47,3
25
7
30,7
1,93
7,8
83733
64
7,43
48,3
25
7
31,1
1,96
7,8
83733
63
7,43
47,1
28
7
30,8
1,97
7,8
83733
57
7,44
48,8
26
8
32,1
2,07
7,8
83733
51
7,4
46,2
26
4
28,3
1,75
7,8
40293
45
7,39
50,3
16
6
30,1
2,85
7,8
40293
47
7,39
51,4
15
6
30,2
2,79
7,8
40293
43
7,38
52
18
6
30,4
2,83
7,8
40293
41
7,4
48,7
19
6
29,8
2,77
7,8
40293
42
7,41
47,5
17
5
29,4
2,69
7,8
40293
41
7,39
50,8
17
6
30,1
2,55
7,8
40293
43
7,38
53,3
16
6
30,6
2,21
7,8
16543
48
7,42
48,1
17
7
30,9
2,8
7,8
16543
45
7,43
47
19
7
31
2,38
7,8
16543
45
7,43
49,6
17
8
32,2
2,08
7,8
16543
47
7,43
50,5
16
9
32,5
1,95
7,8
16543
48
7,43
49,2
16
8
32,1
2,13
7,8
16543
54
7,44
47,6
17
8
31,7
2,1
7,8
16543
48
7,42
45
16
5
28,5
2,09
7,8
83452
41
7,39
50,4
16
6
30,2
2,42
7,8
83452
42
7,41
48
18
6
30,1
1,9
7,8
83452
45
7,41
48,3
18
6
30,2
1,87
7,8
83452
43
7,41
47,8
17
6
29,8
1,76
7,8
83452
41
7,39
49,8
19
5
29,8
1,62
7,8
83452
38
7,4
49,5
19
6
30
1,65
7,8
83452
43
7,4
47,8
18
5
29
1,77
7,8
94042
51
7,41
44,6
20
4
28
1,99
7,8
94042
52
7,41
49,4
16
6
30,3
1,8
7,8
94042
48
7,402
45,7
19
4
27,9
1,89
7,8
94042
41
7,4
46,5
20
4
28,3
1,86
7,8
94042
49
7,39
48,1
18
5
29,2
1,65
7,8
94042
43
7,4
44,9
21
3
27,2
1,57
7,8
94042
47
7,39
47,4
18
3
27,9
1,64
7,8
S1 Table. Hemodynamic, blood gas and biochemical measures in LPS and control groups
MAP = mean arterial pressure, IL6 = interleukin 6
