# Supplementary material for: Early heart rate variability changes during acute fetal inflammatory response syndrome: An experimental study in a fetal sheep model
Source: PLoS One. 2023 Nov 30;18(11):e0293926. doi: 10.1371/journal.pone.0293926 (PMC10688759; doi:10.1371/journal.pone.0293926)
Supplement: S2 Table — SDNN = standard deviation of normal to normal, R-R intervals, RMSSD = root mean square of successive differences, DFA = detrended fluctuation analysis, SD1 = Standard Deviation 1, SD2 = Standard Deviation 2, FSI = fetal stress index, ApEn = Approximate Entropy, STV = short-term variability, LTV = long-term variability, LF = low frequencies, HF = high frequencies. (ODT) [file pone.0293926.s002.odt]

sheep number
LPS
Time
SDNN
RMSSD
HR
alpha1
alpha2
apen
sd1
sd2
FSI
LF
HF
LFHF
LTV
STV
15323
1
H0
7,31
7,62
171,98
6,72E-17
6,9E-18
0,6185
0,005
0,0086
53,17
1,70
6,50
0,24
40,12
3,35
15323
1
H1
7,80
7,57
180,39
8,81E-17
8,44E-18
0,6579
0,005
0,009
44,91
1,72
5,51
0,26
29,06
2,45
15323
1
H2
8,92
6,48
165,94
5,42E-17
3,89E-18
0,6411
0,005
0,0112
40,24
1,74
4,60
0,37
33,97
2,40
15323
1
H3
10,45
9,00
169,82
4,12E-17
2,14E-18
0,562
0,006
0,0127
42,45
1,57
5,14
0,36
19,37
1,75
15323
1
H4
9,89
10,08
187,91
5,25E-17
3,14E-18
0,5326
0,007
0,0114
44,26
1,53
5,59
0,29
55,73
4,25
15323
1
H5
8,84
10,09
197,31
9,28E-17
5,48E-18
0,5906
0,007
0,0096
52,14
1,58
7,19
0,27
34,56
3,09
15323
1
H6
8,69
9,84
190,08
8,33E-17
9,05E-18
0,6001
0,007
0,0094
54,90
1,45
7,56
0,23
32,34
2,81
32093
1
H0
10,05
11,59
171,58
8,85E-17
5,92E-18
0,6628
0,008
0,0111
55,28
1,50
8,32
0,13
25,36
2,27
32093
1
H1
9,96
8,48
144,33
3,99E-17
2,19E-18
0,5748
0,006
0,0124
52,01
1,66
5,95
0,32
30,50
2,85
32093
1
H2
19,34
15,53
165,38
-1,9E-17
-1,7E-18
0,4894
0,011
0,0244
51,89
1,73
5,58
0,30
73,79
6,66
32093
1
H3
16,36
12,47
154,93
2,9E-18
-9,5E-19
0,5278
0,009
0,0209
57,73
1,68
6,11
0,33
56,63
5,44
32093
1
H4
19,82
12,85
163,57
-1,3E-17
-1,1E-18
0,5143
0,009
0,026
43,63
1,98
5,05
0,46
63,79
6,07
32093
1
H5
21,28
17,89
181,12
-3,5E-17
-2,3E-18
0,4934
0,013
0,0265
55,85
1,65
6,79
0,26
57,61
6,13
32093
1
H6
13,25
10,73
202,65
3,19E-18
3,6E-19
0,4473
0,008
0,0167
49,06
1,83
5,61
0,42
43,75
4,68
32182
1
H0
13,73
16,64
175,04
6,09E-17
6,04E-18
0,3859
0,012
0,0149
67,06
1,68
8,71
0,20
33,54
3,53
32182
1
H1
12,16
15,81
187,38
6,73E-17
5,06E-18
0,3819
0,011
0,0124
60,61
1,78
8,75
0,27
34,52
3,50
32182
1
H2
16,64
10,81
174,58
-1,1E-17
-1,8E-18
0,5017
0,008
0,0216
44,43
1,74
5,03
0,33
59,85
5,52
32182
1
H3
24,70
14,20
151,26
-4,7E-17
-3,3E-18
0,4716
0,01
0,0327
44,19
1,83
4,25
0,37
79,42
7,96
32182
1
H4
11,28
8,77
189,11
2,81E-17
2,02E-18
0,552
0,006
0,0141
44,45
2,00
5,32
0,36
43,13
4,38
32182
1
H5
10,62
8,15
206,89
3,73E-17
4,02E-18
0,5959
0,006
0,0133
43,57
1,82
5,71
0,49
37,37
3,34
32182
1
H6
9,12
7,95
218,66
4,56E-17
2,81E-18
0,5828
0,006
0,0111
46,79
1,86
6,08
0,31
35,23
3,19
40109
1
H0
6,29
4,11
168,49
8,27E-17
4,32E-18
0,6762
0,003
0,0082
42,72
2,02
4,35
0,54
36,01
3,10
40109
1
H1
12,89
6,90
171,35
9,95E-18
-1,2E-19
0,5272
0,005
0,0172
43,69
1,87
4,04
0,42
47,38
4,62
40109
1
H2
11,00
5,31
172,94
1,79E-17
9,84E-19
0,5949
0,004
0,0148
42,18
1,83
4,00
0,64
42,60
3,76
40109
1
H3
13,18
5,88
155,31
5,7E-18
-6,2E-19
0,5521
0,004
0,0178
42,51
2,01
3,49
0,49
52,36
5,23
40109
1
H4
14,23
5,48
165,16
1,05E-17
6,73E-19
0,5444
0,004
0,0194
43,78
2,06
3,73
0,71
54,97
5,38
40109
1
H5
14,70
13,50
183,50
5,22E-17
3,79E-18
0,598
0,01
0,0172
48,83
2,06
5,19
0,32
29,48
2,96
40109
1
H6
9,12
5,55
187,39
4,7E-17
4,68E-18
0,589
0,004
0,012
46,54
1,93
4,93
0,51
41,99
4,07
93961
1
H0
10,20
6,79
189,11
3,7E-17
2,52E-18
0,5571
0,005
0,0133
52,96
2,14
5,19
0,39
42,60
4,94
93961
1
H1
7,22
5,26
156,40
7,8E-17
6,09E-18
0,617
0,004
0,0093
45,31
1,92
5,12
0,36
37,91
3,55
93961
1
H2
17,69
10,56
194,97
-1,8E-17
-2,2E-18
0,4716
0,007
0,0234
47,01
1,81
4,68
0,44
73,74
7,05
93961
1
H3
21,52
15,02
163,25
-2,6E-17
-1,8E-18
0,453
0,011
0,028
50,82
2,00
5,13
0,55
70,98
7,44
93961
1
H4
16,53
11,62
216,21
-9,6E-18
-1,7E-19
0,4448
0,008
0,0215
48,29
1,83
5,36
0,32
65,12
6,00
93961
1
H5
19,14
13,55
191,79
-2E-17
-2,1E-18
0,3796
0,01
0,0248
53,64
1,83
5,60
0,38
64,72
6,94
93961
1
H6
18,70
17,35
186,09
-6E-18
4,43E-19
0,3084
0,012
0,0228
57,63
1,56
6,74
0,20
60,11
6,23
93973
1
H0
5,59
3,61
200,38
1,07E-16
1,13E-17
0,6091
0,003
0,0071
45,54
1,80
4,80
0,53
24,12
2,39
93973
1
H1
6,93
4,00
177,60
7,07E-17
4,52E-18
0,6532
0,003
0,0092
47,58
2,01
4,53
0,42
25,16
2,58
93973
1
H2
6,68
5,05
182,77
7,1E-17
4,86E-18
0,6236
0,004
0,0085
45,21
1,80
5,00
0,42
25,98
2,63
93973
1
H3
10,07
7,25
179,90
3,71E-17
1,9E-18
0,5805
0,005
0,0129
50,77
1,87
5,08
0,35
36,57
3,56
93973
1
H4
7,30
4,50
199,00
5,8E-17
2,74E-18
0,6241
0,003
0,0096
42,84
1,67
4,93
0,60
25,80
2,22
93973
1
H5
3,33
3,17
216,66
1,85E-16
1,29E-17
0,5872
0,002
0,0038
47,65
1,73
5,72
0,29
23,03
1,74
93973
1
H6
5,21
3,58
203,88
9,81E-17
5,86E-18
0,6111
0,003
0,0067
39,43
1,79
4,51
0,51
21,80
1,87
83782
1
H0
3,92
3,50
166,57
1,36E-16
1,14E-17
0,6233
0,002
0,0048
51,41
1,65
6,13
0,40
12,37
0,82
83782
1
H1
5,17
4,00
160,24
1,01E-16
7,25E-18
0,6475
0,003
0,0065
45,86
1,80
4,99
0,65
76,71
5,48
83782
1
H2
8,04
5,05
173,83
5,29E-17
4,45E-18
0,639
0,004
0,0105
45,27
1,73
5,19
0,47
33,37
3,24
83782
1
H3
41,61
28,02
180,23
-6,6E-17
-6,1E-18
0,4075
0,02
0,0529
45,29
1,64
4,09
0,47
79,90
6,36
83782
1
H4
16,85
7,69
175,19
-8,8E-18
-7,5E-19
0,5226
0,005
0,0227
39,65
1,84
3,76
0,69
69,25
4,67
83782
1
H5
8,96
4,78
201,23
3,19E-17
2,52E-18
0,6281
0,003
0,0119
41,19
1,77
4,20
0,40
84,18
7,80
83782
1
H6
7,87
4,73
248,26
8,76E-17
6,12E-18
0,6771
0,003
0,0102
36,68
1,85
4,52
0,42
79,95
6,86
83813
1
H0
8,85
5,66
174,10
5,44E-17
3,49E-18
0,558
0,004
0,0116
49,52
2,01
4,68
0,40
28,63
2,94
83813
1
H1
14,61
10,52
197,47
8,98E-18
-2,7E-19
0,5312
0,007
0,0188
56,93
1,86
6,40
0,33
53,04
5,72
83813
1
H2
19,31
15,37
172,82
-2,7E-18
8,89E-19
0,4468
0,011
0,0242
65,80
1,80
6,54
0,31
56,12
6,36
83813
1
H3
15,09
10,49
159,42
2,55E-17
2,41E-18
0,4584
0,007
0,0194
52,01
1,79
5,54
0,29
51,44
5,32
83813
1
H4
19,23
12,52
188,56
-2E-17
-1,2E-18
0,4398
0,009
0,0252
52,14
2,10
5,21
0,34
61,37
0,70
83813
1
H5
10,61
7,63
234,93
4,4E-17
3,85E-18
0,6042
0,005
0,0137
42,12
1,88
5,41
0,39
46,36
4,45
83813
1
H6
12,96
8,47
239,80
9,89E-18
1,69E-19
0,486
0,006
0,017
52,49
2,05
5,91
0,37
40,85
4,81
83685
0
H0
12,75
7,53
175,21
1,62E-17
2,38E-18
0,5508
0,005
0,0169
46,88
2,02
4,57
0,41
47,44
4,67
83685
0
H1
12,31
7,27
178,37
9,81E-18
2,13E-19
0,5487
0,005
0,0163
59,55
1,64
5,35
0,42
47,13
4,50
83685
0
H2
9,26
9,08
168,65
6,57E-17
5,83E-18
0,6111
0,006
0,011
53,24
1,60
6,03
0,11
25,87
2,38
83685
0
H3
6,46
4,05
180,01
6,65E-17
3,31E-18
0,653
0,003
0,0084
38,13
1,72
3,96
0,38
27,12
2,36
83685
0
H4
8,19
5,34
194,76
3,75E-17
4,43E-18
0,607
0,004
0,0107
55,40
1,74
5,85
0,40
34,02
3,65
83685
0
H5
8,58
5,27
212,73
5,53E-17
4,33E-18
0,5441
0,004
0,0113
43,37
1,80
4,47
0,41
34,55
3,46
83685
0
H6
15,54
17,10
173,03
4,88E-17
4,87E-18
0,5381
0,012
0,0179
75,20
1,38
8,93
0,24
31,52
3,39
83720
0
H0
8,34
5,80
167,92
6,84E-17
1,4E-18
0,5791
0,004
0,0107
44,69
1,99
5,30
0,49
47,94
4,50
83720
0
H1
12,08
9,72
167,63
3,39E-17
3,58E-18
0,5648
0,007
0,0151
47,23
1,92
5,58
0,39
38,75
3,61
83720
0
H2
9,53
7,67
164,38
4,26E-17
3,25E-18
0,5737
0,005
0,0119
50,33
1,82
5,54
0,41
33,00
3,00
83720
0
H3
14,17
12,23
164,23
2,99E-17
1,59E-18
0,5774
0,009
0,0176
53,08
1,78
6,10
0,28
48,81
5,01
83720
0
H4
13,19
10,35
169,61
2,19E-17
3,47E-18
0,5153
0,007
0,0166
58,41
1,89
5,81
0,34
52,40
4,81
83720
0
H5
13,94
12,50
172,45
2,15E-17
3,44E-18
0,5209
0,009
0,0172
47,60
2,09
6,17
0,32
51,84
4,99
83720
0
H6
13,57
13,24
180,15
3,1E-17
2,6E-18
0,5247
0,009
0,0159
57,02
1,88
6,52
0,19
44,24
4,19
83733
0
H0
12,04
18,15
174,91
1,05E-16
7,3E-18
0,57
0,013
0,0107
81,20
1,06
11,33
0,15
25,44
2,73
83733
0
H1
14,19
20,31
171,71
7,34E-17
6,99E-18
0,5281
0,014
0,0132
71,32
1,33
9,73
0,08
29,59
2,82
83733
0
H2
12,07
15,82
176,34
5,74E-17
4,82E-18
0,5221
0,011
0,0123
72,01
1,53
9,36
0,22
27,74
3,08
83733
0
H3
15,72
22,34
176,06
4,44E-17
1,51E-18
0,5299
0,016
0,015
71,23
1,49
9,38
0,26
39,40
3,70
83733
0
H4
18,61
26,30
182,70
4,73E-17
2,34E-18
0,4962
0,019
0,0178
74,83
1,44
9,43
0,20
41,21
4,63
83733
0
H5
17,41
23,70
168,36
3,37E-17
2,35E-18
0,5072
0,017
0,0175
82,26
1,64
9,46
0,13
34,60
4,11
83733
0
H6
17,15
22,04
181,24
2,92E-17
8,16E-19
0,5086
0,016
0,0178
78,42
1,48
8,96
0,19
45,99
4,28
83733
0
H24
10,24
11,56
178,61
8,45E-17
5,02E-18
0,5764
0,008
0,0114
66,23
1,63
8,90
0,19
22,45
2,40
83733
0
H48
15,05
19,75
169,34
5,15E-17
4,12E-18
0,5436
0,014
0,0152
67,27
1,72
8,13
0,10
27,28
3,14
40293
0
H0
10,77
6,41
183,23
3,54E-17
2,62E-18
0,541
0,005
0,0142
53,27
1,87
5,70
0,54
30,94
2,84
40293
0
H1
12,85
8,56
209,73
1,73E-17
1,13E-18
0,4863
0,006
0,0167
47,72
1,70
5,96
0,37
31,49
3,11
40293
0
H2
8,50
6,03
186,20
6,48E-17
6,05E-18
0,5741
0,004
0,0109
41,23
1,80
5,36
0,46
34,41
3,24
40293
0
H3
11,05
5,80
178,96
3,67E-17
4,28E-18
0,5723
0,004
0,0148
39,25
1,97
4,05
0,70
41,79
3,76
40293
0
H4
11,62
9,45
176,69
3,63E-17
8,73E-19
0,5748
0,007
0,0144
49,47
1,57
5,97
0,25
35,67
3,28
40293
0
H5
6,76
4,30
172,89
5,59E-17
3,17E-18
0,6145
0,003
0,0088
42,59
1,74
4,10
0,38
34,46
3,41
40293
0
H6
10,85
6,73
188,96
3,41E-17
1,94E-18
0,5789
0,005
0,0141
50,11
1,76
5,90
0,15
40,08
3,89
16543
0
H0
28,63
25,66
229,51
-3,5E-17
-2,5E-18
0,2928
0,018
0,0342
49,60
1,60
5,32
0,38
34,58
3,37
16543
0
H1
8,41
5,42
206,65
4,94E-17
4,05E-18
0,559
0,004
0,0109
50,97
1,72
5,83
0,41
34,82
2,75
16543
0
H2
8,88
5,24
188,79
4,02E-17
6,2E-19
0,5603
0,004
0,0116
35,85
1,83
3,83
0,65
52,77
5,09
16543
0
H3
11,63
9,13
175,17
6,06E-17
3,45E-18
0,5643
0,006
0,0145
44,10
1,71
6,53
0,29
41,25
3,26
16543
0
H4
10,94
6,25
186,84
9,37E-18
-1,9E-20
0,5566
0,004
0,0145
46,50
1,89
4,59
0,47
46,75
4,82
16543
0
H5
9,39
7,33
177,04
5,14E-17
5,05E-18
0,589
0,005
0,0119
51,45
1,84
6,17
0,36
43,31
4,07
16543
0
H6
29,22
25,27
230,29
-4,4E-17
-2,1E-18
0,3152
0,018
0,0356
45,10
1,70
5,47
0,23
43,20
3,71
83452
0
H0
5,17
4,64
175,52
1,19E-16
7,55E-18
0,627
0,003
0,0062
53,40
1,57
7,15
0,14
28,25
3,19
83452
0
H1
6,78
6,09
203,87
1,03E-16
6,75E-18
0,5641
0,004
0,0083
48,30
1,71
7,63
0,32
22,52
2,16
83452
0
H2
8,00
6,44
178,73
6,92E-17
4,99E-18
0,5765
0,005
0,0101
49,32
2,12
6,12
0,36
24,76
2,50
83452
0
H3
8,37
8,74
169,26
7,74E-17
6,15E-18
0,588
0,006
0,0097
58,29
1,64
7,52
0,34
32,13
2,82
83452
0
H4
9,73
8,53
173,44
6,3E-17
3,9E-18
0,5607
0,006
0,0119
54,22
2,00
6,74
0,41
29,37
3,25
83452
0
H5
10,17
7,92
181,25
4,31E-17
3,37E-18
0,5643
0,006
0,0128
48,27
1,65
6,19
0,29
35,89
3,42
83452
0
H6
6,54
4,94
187,04
7,91E-17
7,05E-18
0,5918
0,003
0,0084
46,04
2,02
6,01
0,41
28,15
2,71
94042
0
H0
15,06
6,26
171,32
-9,1E-18
-9,5E-19
0,4931
0,004
0,0205
39,78
2,00
3,25
0,64
54,50
5,50
94042
0
H1
15,39
6,36
164,30
-1,2E-17
4,06E-19
0,5171
0,004
0,021
40,83
2,13
3,22
0,64
61,32
5,97
94042
0
H2
9,50
5,21
178,39
3,23E-17
3,24E-18
0,6184
0,004
0,0127
39,13
2,00
3,75
0,50
51,14
4,47
94042
0
H3
12,16
5,55
177,52
7,75E-18
1,17E-18
0,53
0,004
0,0164
40,11
2,05
3,47
0,58
49,76
4,24
94042
0
H4
9,81
4,71
184,44
3,69E-17
1,19E-18
0,5417
0,003
0,0132
36,91
2,13
3,26
0,78
49,86
5,09
94042
0
H5
13,12
6,96
213,81
1,73E-17
1,19E-18
0,5008
0,005
0,0175
38,85
1,79
3,57
0,47
74,70
7,50
94042
0
H6
11,46
7,50
175,46
2,11E-17
7,8E-19
0,5323
0,005
0,015
44,29
2,01
4,26
0,39
48,73
5,06

S2 Tab. Heart rate variability measures in LPS and control groups
SDNN = standard deviation of normal to normal, R-R intervals, RMSSD = root mean square of successive differences, DFA = detrended fluctuation analysis, SD1 = Standard Deviation 1, SD2 = Standard Deviation 2, FSI = fetal stress index, ApEn = Approximate Entropy,
STV = short-term variability, LTV = long-term variability, LF = low frequencies, HF = high frequencies
